# Supplementary material for: ﻿Two new Botryosphaeria (Botryosphaeriales, Botryosphaeriaceae) species in China
Source: MycoKeys. 2022 Nov 11;94:1–16. doi: 10.3897/mycokeys.94.91340 (PMC9836432; doi:10.3897/mycokeys.94.91340)
Supplement: XML Treatment for Botryosphaeria salicicola [file mycokeys.94.91340-treatment1.xml]

<!DOCTYPE tp:taxon-treatment
  PUBLIC "-//TaxonX//DTD Taxonomic Treatment Publishing DTD v0 20100105//EN" "tax-treatment-NSO.dtd">
<tp:taxon-treatment xmlns:tp="http://www.plazi.org/taxpub"><tp:treatment-meta><kwd-group><label>Taxon classification</label><kwd>
                <named-content content-type="kingdom">Fungi</named-content>
              </kwd><kwd>
                <named-content content-type="order">Botryosphaeriales</named-content>
              </kwd><kwd>
                <named-content content-type="family">Botryosphaeriaceae</named-content>
              </kwd></kwd-group><mixed-citation publication-type="journal"><person-group><name><surname>Sun</surname><given-names>Jing-E</given-names></name><name><surname>Meng</surname><given-names>Chao-Rong</given-names></name><name><surname>Phillips</surname><given-names>Alan J. L.</given-names></name><name><surname>Wang</surname><given-names>Yong</given-names></name></person-group><article-title>﻿Two new <italic><tp:taxon-name><tp:taxon-name-part taxon-name-part-type="genus" reg="Botryosphaeria">Botryosphaeria</tp:taxon-name-part></tp:taxon-name></italic> (<tp:taxon-name><tp:taxon-name-part taxon-name-part-type="order">Botryosphaeriales</tp:taxon-name-part></tp:taxon-name>, <tp:taxon-name><tp:taxon-name-part taxon-name-part-type="family">Botryosphaeriaceae</tp:taxon-name-part></tp:taxon-name>) species in China</article-title><source>MycoKeys</source><day>11</day><month>11</month><year>2022</year><volume>94</volume><fpage>1</fpage><lpage>16</lpage><pub-id pub-id-type="doi">10.3897/mycokeys.94.91340</pub-id></mixed-citation></tp:treatment-meta><tp:nomenclature><label>﻿</label><tp:taxon-name>
              <object-id xmlns:xlink="http://www.w3.org/1999/xlink" content-type="arpha" xlink:type="simple">BE2685D5-23B8-5A22-83E4-33062E56D79C</object-id>
              <tp:taxon-name-part taxon-name-part-type="genus" reg="Botryosphaeria">Botryosphaeria</tp:taxon-name-part>
              <tp:taxon-name-part taxon-name-part-type="species" reg="salicicola">salicicola</tp:taxon-name-part>
              <object-id xmlns:xlink="http://www.w3.org/1999/xlink" content-type="mycobank" xlink:type="simple">43685</object-id>
            </tp:taxon-name><tp:taxon-authority>J. E. Sun, C. R. Meng &amp; Yong Wang bis</tp:taxon-authority><tp:taxon-status xmlns:xlink="http://www.w3.org/1999/xlink" xlink:type="simple">sp. nov.</tp:taxon-status><xref ref-type="fig" rid="F2">Figs 2a–i</xref></tp:nomenclature><tp:treatment-sec sec-type="etymology" id="SECID0E2NBI"><title>Etymology.</title><p>In reference to the host from which the fungus was first isolated.</p></tp:treatment-sec><tp:treatment-sec sec-type="diagnosis" id="SECID0EAOBI"><title>Diagnosis.</title><p><italic><tp:taxon-name><tp:taxon-name-part taxon-name-part-type="genus" reg="Botryosphaeria">Botryosphaeria</tp:taxon-name-part><tp:taxon-name-part taxon-name-part-type="species" reg="salicicola">salicicola</tp:taxon-name-part></tp:taxon-name></italic> is characterised by oval to broadly fusiform ascospores (25.2 × 10.8; L/W = 2.3 vs. 22.7× 7.8 µm, L/W = 2.9) and cylindrical to clavate asci (65–170 × 20–30 µm), with moderate growth rate.</p></tp:treatment-sec><tp:treatment-sec sec-type="material" id="SECID0EROBI"><title>Type.</title><p>China, Guizhou Province, Guiyang City, <named-content xmlns:xlink="http://www.w3.org/1999/xlink" content-type="dwc:verbatimCoordinates" xlink:type="simple"><named-content content-type="geo-json" specific-use="{&#34;type&#34;:&#34;Point&#34;,&#34;coordinates&#34;:[107.050000,27.083333]}" id="NCID0E1OBI" xlink:type="simple">26°65'N, 106°63'E</named-content></named-content>, from branches of <italic><tp:taxon-name><tp:taxon-name-part taxon-name-part-type="genus" reg="Salix">Salix</tp:taxon-name-part></tp:taxon-name></italic> sp., 20 June 2020, C.R. Meng, <abbrev xmlns:xlink="http://www.w3.org/1999/xlink" content-type="institution" xlink:title="Herbarium of the Department of Plant Pathology, Agricultural College, Guizhou University" id="ABBRID0EFPBI" xlink:type="simple">HGUP</abbrev> 21230 (holotype), ex-type culture <abbrev xmlns:xlink="http://www.w3.org/1999/xlink" content-type="institution" xlink:title="Culture Collection at the Department of Plant Pathology, Agriculture College, Guizhou University, P.R. China" id="ABBRID0EKPBI" xlink:type="simple">GUCC</abbrev> 21230.</p></tp:treatment-sec><tp:treatment-sec sec-type="description" id="SECID0EPPBI"><title>Description.</title><p>Saprobic on dead branches of <italic><tp:taxon-name><tp:taxon-name-part taxon-name-part-type="genus" reg="Salix">Salix</tp:taxon-name-part></tp:taxon-name></italic>. <bold>Teleomorph: <italic>Ascomata</italic></bold> superficial, becoming erumpent at maturity, aggregated, thick-walled, wall composed of dark brown, thick-walled <bold><italic>textura angularis</italic></bold>, becoming thinner-walled and hyaline towards the inner layers, 160 µm diam. <bold><italic>Hamathecium</italic></bold> comprising hyaline, septate, branched, 2–3.5 µm wide filamentous pseudoparaphyses. <bold><italic>Asci</italic></bold> 65–170 × 20–30 µm, 8-spored, bitunicate, cylindrical, to clavate, stipitate. <bold><italic>Ascospores</italic></bold> 22–26 × 9.0–13 µm (average = 25.2 × 10.8 µm, n = 20, L/W = 2.3), irregularly biseriate in the ascus, hyaline, guttulate, smooth with granular contents, aseptate, oval to broadly fusiform, widest in the middle or upper third of the ascospore, tapering to the obtuse base and apex. <bold>Anamorph</bold>: Not observed.</p></tp:treatment-sec><tp:treatment-sec sec-type="description" id="SECID0EOQBI"><title>Culture characteristics.</title><p>Ascospores germinate on <abbrev xmlns:xlink="http://www.w3.org/1999/xlink" xlink:title="potato dextrose agar" id="ABBRID0EUQBI" xlink:type="simple">PDA</abbrev> within 24 hours at room temperature (25 °C). Colonies with white fluffy mycelium on <abbrev xmlns:xlink="http://www.w3.org/1999/xlink" xlink:title="potato dextrose agar" id="ABBRID0EYQBI" xlink:type="simple">PDA</abbrev> (90 mm), after 7 days becomes grey-black at the bottom of centre, olivaceous-grey at the bottom of edge, white mycelium, raised, fluffy, dense filamentous.</p></tp:treatment-sec><tp:treatment-sec sec-type="distribution" id="SECID0E3QBI"><title>Distribution.</title><p>China, Guizhou Province, Guiyang City.</p></tp:treatment-sec><tp:treatment-sec sec-type="material" id="SECID0EBRBI"><title>Other material examined.</title><p>China, Guizhou Provice, Guiyang City, <named-content xmlns:xlink="http://www.w3.org/1999/xlink" content-type="dwc:verbatimCoordinates" xlink:type="simple"><named-content content-type="geo-json" specific-use="{&#34;type&#34;:&#34;Point&#34;,&#34;coordinates&#34;:[107.050000,27.083333]}" id="NCID0EKRBI" xlink:type="simple">26°65'N, 106°63'E</named-content></named-content>, from dead branches of <italic><tp:taxon-name><tp:taxon-name-part taxon-name-part-type="genus" reg="Salix">Salix</tp:taxon-name-part></tp:taxon-name></italic>, 20 June 2020, C.R. Meng, <abbrev xmlns:xlink="http://www.w3.org/1999/xlink" content-type="institution" xlink:title="Herbarium of the Department of Plant Pathology, Agricultural College, Guizhou University" id="ABBRID0EVRBI" xlink:type="simple">HGUP</abbrev> 21230, living culture <abbrev xmlns:xlink="http://www.w3.org/1999/xlink" content-type="institution" xlink:title="Culture Collection at the Department of Plant Pathology, Agriculture College, Guizhou University, P.R. China" id="ABBRID0E1RBI" xlink:type="simple">GUCC</abbrev> 21230.1.</p></tp:treatment-sec><tp:treatment-sec sec-type="notes" id="SECID0E6RBI"><title>Notes.</title><p>NCBI <abbrev xmlns:xlink="http://www.w3.org/1999/xlink" xlink:title="Basic Local Alignment Search Tool" id="ABBRID0EFSBI" xlink:type="simple">BLAST</abbrev> searches of ITS sequences from our strains suggested a high degree of similarity (99–100%) to <italic><tp:taxon-name><tp:taxon-name-part taxon-name-part-type="genus" reg="Botryosphaeria">Botryosphaeria</tp:taxon-name-part><tp:taxon-name-part taxon-name-part-type="species" reg="dothidea">dothidea</tp:taxon-name-part></tp:taxon-name></italic>. However, <italic><tp:taxon-name><tp:taxon-name-part taxon-name-part-type="genus" reg="Botryosphaeria">B.</tp:taxon-name-part><tp:taxon-name-part taxon-name-part-type="species" reg="salicicola">salicicola</tp:taxon-name-part></tp:taxon-name></italic> and <italic><tp:taxon-name><tp:taxon-name-part taxon-name-part-type="genus" reg="Botryosphaeria">B.</tp:taxon-name-part><tp:taxon-name-part taxon-name-part-type="species" reg="dothidea">dothidea</tp:taxon-name-part></tp:taxon-name></italic> show distant phylogenetic relationships in the phylogeny. <italic><tp:taxon-name><tp:taxon-name-part taxon-name-part-type="genus" reg="Botryosphaeria">Botryosphaeria</tp:taxon-name-part><tp:taxon-name-part taxon-name-part-type="species" reg="salicicola">salicicola</tp:taxon-name-part></tp:taxon-name></italic> has longer asci (65–170 × 20–30 µm vs. 63–125 × 16–20 µm) than <italic><tp:taxon-name><tp:taxon-name-part taxon-name-part-type="genus" reg="Botryosphaeria">B.</tp:taxon-name-part><tp:taxon-name-part taxon-name-part-type="species" reg="dothidea">dothidea</tp:taxon-name-part></tp:taxon-name></italic> and longer ascospores (25.2 × 10.8; L/W = 2.3 vs. 22.7× 7.8 µm, L/W = 2.9) (<xref ref-type="bibr" rid="B27">Slippers et al. 2004</xref>). The phylogenetic analyses indicate that <italic><tp:taxon-name><tp:taxon-name-part taxon-name-part-type="genus" reg="Botryosphaeria">Botryosphaeria</tp:taxon-name-part><tp:taxon-name-part taxon-name-part-type="species" reg="salicicola">salicicola</tp:taxon-name-part></tp:taxon-name></italic> forms an independent branch with respect to <italic><tp:taxon-name><tp:taxon-name-part taxon-name-part-type="genus" reg="Botryosphaeria">B.</tp:taxon-name-part><tp:taxon-name-part taxon-name-part-type="species" reg="corticis">corticis</tp:taxon-name-part></tp:taxon-name></italic>, <italic><tp:taxon-name><tp:taxon-name-part taxon-name-part-type="genus" reg="Botryosphaeria">B.</tp:taxon-name-part><tp:taxon-name-part taxon-name-part-type="species" reg="fabicerciana">fabicerciana</tp:taxon-name-part></tp:taxon-name></italic>, <italic><tp:taxon-name><tp:taxon-name-part taxon-name-part-type="genus" reg="Botryosphaeria">B.</tp:taxon-name-part><tp:taxon-name-part taxon-name-part-type="species" reg="fusispora">fusispora</tp:taxon-name-part></tp:taxon-name></italic>, <italic><tp:taxon-name><tp:taxon-name-part taxon-name-part-type="genus" reg="Botryosphaeria">B.</tp:taxon-name-part><tp:taxon-name-part taxon-name-part-type="species" reg="fujianensis">fujianensis</tp:taxon-name-part></tp:taxon-name></italic>, <italic><tp:taxon-name><tp:taxon-name-part taxon-name-part-type="genus" reg="Botryosphaeria">B.</tp:taxon-name-part><tp:taxon-name-part taxon-name-part-type="species" reg="kuwatsukai">kuwatsukai</tp:taxon-name-part></tp:taxon-name></italic> and <italic><tp:taxon-name><tp:taxon-name-part taxon-name-part-type="genus" reg="Botryosphaeria">B.</tp:taxon-name-part><tp:taxon-name-part taxon-name-part-type="species" reg="rosaceae">rosaceae</tp:taxon-name-part></tp:taxon-name></italic>. Comparing the morphological characteristics shows that <italic><tp:taxon-name><tp:taxon-name-part taxon-name-part-type="genus" reg="Botryosphaeria">B.</tp:taxon-name-part><tp:taxon-name-part taxon-name-part-type="species" reg="corticis">corticis</tp:taxon-name-part></tp:taxon-name></italic> has longer ascospores than <italic><tp:taxon-name><tp:taxon-name-part taxon-name-part-type="genus" reg="Botryosphaeria">B.</tp:taxon-name-part><tp:taxon-name-part taxon-name-part-type="species" reg="salicicola">salicicola</tp:taxon-name-part></tp:taxon-name></italic> (29.3 × 11.6 µm vs. 25.2 × 10.8 μm) (<xref ref-type="bibr" rid="B20">Phillips et al. 2006</xref>); <italic><tp:taxon-name><tp:taxon-name-part taxon-name-part-type="genus" reg="Botryosphaeria">B.</tp:taxon-name-part><tp:taxon-name-part taxon-name-part-type="species" reg="fusispora">fusispora</tp:taxon-name-part></tp:taxon-name></italic> has shorter asci than <italic><tp:taxon-name><tp:taxon-name-part taxon-name-part-type="genus" reg="Botryosphaeria">B.</tp:taxon-name-part><tp:taxon-name-part taxon-name-part-type="species" reg="salicicola">salicicola</tp:taxon-name-part></tp:taxon-name></italic> (77.5–112.5 × 20–25 µm vs. 65–170 × 20–30 µm) (<xref ref-type="bibr" rid="B16">Liu et al. 2012</xref>); <italic><tp:taxon-name><tp:taxon-name-part taxon-name-part-type="genus" reg="Botryosphaeria">B.</tp:taxon-name-part><tp:taxon-name-part taxon-name-part-type="species" reg="rosaceae">rosaceae</tp:taxon-name-part></tp:taxon-name></italic> has longer ascomata than <italic><tp:taxon-name><tp:taxon-name-part taxon-name-part-type="genus" reg="Botryosphaeria">B.</tp:taxon-name-part><tp:taxon-name-part taxon-name-part-type="species" reg="salicicola">salicicola</tp:taxon-name-part></tp:taxon-name></italic> (170–290 μm vs. 160 μm) (<xref ref-type="bibr" rid="B39">Zhou et al. 2017</xref>). The sexual morphs of <italic><tp:taxon-name><tp:taxon-name-part taxon-name-part-type="genus" reg="Botryosphaeria">B.</tp:taxon-name-part><tp:taxon-name-part taxon-name-part-type="species" reg="fabicerciana">fabicerciana</tp:taxon-name-part></tp:taxon-name></italic> (<xref ref-type="bibr" rid="B4">Chen et al. 2011</xref>), <italic><tp:taxon-name><tp:taxon-name-part taxon-name-part-type="genus" reg="Botryosphaeria">B.</tp:taxon-name-part><tp:taxon-name-part taxon-name-part-type="species" reg="fujianensis">fujianensis</tp:taxon-name-part></tp:taxon-name></italic> (<xref ref-type="bibr" rid="B6">Chu et al. 2021</xref>) and <italic><tp:taxon-name><tp:taxon-name-part taxon-name-part-type="genus" reg="Botryosphaeria">B.</tp:taxon-name-part><tp:taxon-name-part taxon-name-part-type="species" reg="kuwatsukai">kuwatsukai</tp:taxon-name-part></tp:taxon-name></italic> (<xref ref-type="bibr" rid="B36">Xu et al. 2015</xref>) are unknown.</p><fig id="F2" position="float" orientation="portrait"><object-id xmlns:xlink="http://www.w3.org/1999/xlink" content-type="doi" xlink:type="simple">10.3897/mycokeys.94.91340.figure2</object-id><object-id xmlns:xlink="http://www.w3.org/1999/xlink" content-type="arpha" xlink:type="simple">3D608E50-043E-57AA-AE2D-B1030CAEEC45</object-id><label>Figure 2.</label><caption><p><italic><tp:taxon-name><tp:taxon-name-part taxon-name-part-type="genus" reg="Botryosphaeria">Botryosphaeria</tp:taxon-name-part><tp:taxon-name-part taxon-name-part-type="species" reg="salicicola">salicicola</tp:taxon-name-part></tp:taxon-name></italic> (<abbrev xmlns:xlink="http://www.w3.org/1999/xlink" content-type="institution" xlink:title="Culture Collection at the Department of Plant Pathology, Agriculture College, Guizhou University, P.R. China" id="ABBRID0E61BI" xlink:type="simple">GUCC</abbrev> 21230, holotype) <bold>a–c</bold> ascomata on natural substrate <bold>d</bold> section through ascomata <bold>f</bold> mature asci <bold>g</bold> ascospores <bold>h</bold> colony on <abbrev xmlns:xlink="http://www.w3.org/1999/xlink" xlink:title="potato dextrose agar" id="ABBRID0EO2BI" xlink:type="simple">PDA</abbrev> (left: above, right: reverse). Scale bars: 400 µm (<bold>b</bold>); 200 µm (<bold>c</bold>); 50 µm (<bold>d</bold>); 40 µm (<bold>e</bold>); 20 µm (<bold>f, g</bold>); 15 mm (<bold>h</bold>).</p></caption><graphic xmlns:xlink="http://www.w3.org/1999/xlink" xlink:href="mycokeys-94-001-g002.jpg" position="float" orientation="portrait" xlink:type="simple" id="oo_768621.jpg"><uri content-type="original_file" xlink:type="simple">https://binary.pensoft.net/fig/768621</uri></graphic></fig></tp:treatment-sec><ref-list><ref id="B27"><mixed-citation xmlns:xlink="http://www.w3.org/1999/xlink" xlink:type="simple"><person-group><name name-style="western"><surname>Slippers</surname><given-names>B</given-names></name><name name-style="western"><surname>Crous</surname><given-names>PW</given-names></name><name name-style="western"><surname>Denman</surname><given-names>S</given-names></name><name name-style="western"><surname>Coutinho</surname><given-names>T</given-names></name></person-group> (<year>2004</year>) <article-title>Combined Multiple Gene Genealogies and Phenotypic Characters Differentiate Several Species Previously Identified as <italic><tp:taxon-name><tp:taxon-name-part taxon-name-part-type="genus">Botryosphaeria</tp:taxon-name-part><tp:taxon-name-part taxon-name-part-type="species">dothidea</tp:taxon-name-part></tp:taxon-name></italic>.</article-title><source>Mycologia</source><volume>96</volume>: <fpage>83</fpage>–<lpage>101</lpage>. <ext-link xlink:href="10.1080/15572536.2005.11833000" ext-link-type="doi" xlink:type="simple">https://doi.org/10.1080/15572536.2005.11833000</ext-link></mixed-citation></ref><ref id="B20"><mixed-citation xmlns:xlink="http://www.w3.org/1999/xlink" xlink:type="simple"><person-group><name name-style="western"><surname>Phillips</surname><given-names>AJL</given-names></name><name name-style="western"><surname>Oudemans</surname><given-names>PV</given-names></name><name name-style="western"><surname>Correia</surname><given-names>A</given-names></name><name name-style="western"><surname>Alves</surname><given-names>A</given-names></name></person-group> (<year>2006</year>) <article-title>Characterisation and epitypification of <italic><tp:taxon-name><tp:taxon-name-part taxon-name-part-type="genus">Botryosphaeria</tp:taxon-name-part><tp:taxon-name-part taxon-name-part-type="species">corticis</tp:taxon-name-part></tp:taxon-name></italic>, the cause of blueberry cane canker.</article-title><source>Fungal Diversity</source><volume>21</volume>: <fpage>141</fpage>–<lpage>155</lpage>.</mixed-citation></ref><ref id="B16"><mixed-citation xmlns:xlink="http://www.w3.org/1999/xlink" xlink:type="simple"><person-group><name name-style="western"><surname>Liu</surname><given-names>JK</given-names></name><name name-style="western"><surname>Phookamsak</surname><given-names>R</given-names></name><name name-style="western"><surname>Doilom</surname><given-names>M</given-names></name><name name-style="western"><surname>Wikee</surname><given-names>S</given-names></name><name name-style="western"><surname>Li</surname><given-names>YM</given-names></name><name name-style="western"><surname>Ariyawansha</surname><given-names>H</given-names></name><name name-style="western"><surname>Boonmee</surname><given-names>S</given-names></name><name name-style="western"><surname>Chomnunti</surname><given-names>P</given-names></name><name name-style="western"><surname>Dai</surname><given-names>DQ</given-names></name><name name-style="western"><surname>Bhat</surname><given-names>JD</given-names></name><name name-style="western"><surname>Romero</surname><given-names>AI</given-names></name><name name-style="western"><surname>Zhuang</surname><given-names>WY</given-names></name><name name-style="western"><surname>Monkai</surname><given-names>J</given-names></name><name name-style="western"><surname>Gareth Jones</surname><given-names>EB</given-names></name><name name-style="western"><surname>Chukeatirote</surname><given-names>E</given-names></name><name name-style="western"><surname>Ko</surname><given-names>TWK</given-names></name><name name-style="western"><surname>Zhao</surname><given-names>YC</given-names></name><name name-style="western"><surname>Wang</surname><given-names>Y</given-names></name><name name-style="western"><surname>Hyde</surname><given-names>KD</given-names></name></person-group> (<year>2012</year>) <article-title>Towards a natural classification of <tp:taxon-name><tp:taxon-name-part taxon-name-part-type="order">Botryosphaeriales</tp:taxon-name-part></tp:taxon-name>.</article-title><source>Fungal Diversity</source><volume>57</volume>(<issue>1</issue>): <fpage>149</fpage>–<lpage>210</lpage>. <ext-link xlink:href="10.1007/s13225-012-0207-4" ext-link-type="doi" xlink:type="simple">https://doi.org/10.1007/s13225-012-0207-4</ext-link></mixed-citation></ref><ref id="B39"><mixed-citation xmlns:xlink="http://www.w3.org/1999/xlink" xlink:type="simple"><person-group><name name-style="western"><surname>Zhou</surname><given-names>YP</given-names></name><name name-style="western"><surname>Zhang</surname><given-names>M</given-names></name><name name-style="western"><surname>Dou</surname><given-names>ZhP</given-names></name><name name-style="western"><surname>Zhang</surname><given-names>Y</given-names></name></person-group> (<year>2017</year>) <article-title><italic><tp:taxon-name><tp:taxon-name-part taxon-name-part-type="genus">Botryosphaeria</tp:taxon-name-part><tp:taxon-name-part taxon-name-part-type="species">rosaceae</tp:taxon-name-part></tp:taxon-name></italic> sp. nov. and <italic><tp:taxon-name><tp:taxon-name-part taxon-name-part-type="genus">B.</tp:taxon-name-part><tp:taxon-name-part taxon-name-part-type="species">ramosa</tp:taxon-name-part></tp:taxon-name></italic>, new botryosphaeriaceous taxa from China.</article-title><source>Mycosphere: Journal of Fungal Biology</source><volume>8</volume>(<issue>2</issue>): <fpage>162</fpage>–<lpage>171</lpage>. <ext-link xlink:href="10.5943/mycosphere/8/2/2" ext-link-type="doi" xlink:type="simple">https://doi.org/10.5943/mycosphere/8/2/2</ext-link></mixed-citation></ref><ref id="B4"><mixed-citation xmlns:xlink="http://www.w3.org/1999/xlink" xlink:type="simple"><person-group><name name-style="western"><surname>Chen</surname><given-names>SF</given-names></name><name name-style="western"><surname>Pavlic</surname><given-names>D</given-names></name><name name-style="western"><surname>Roux</surname><given-names>J</given-names></name><name name-style="western"><surname>Slippers</surname><given-names>B</given-names></name><name name-style="western"><surname>Xie</surname><given-names>YJ</given-names></name><name name-style="western"><surname>Wingfield</surname><given-names>MJ</given-names></name><name name-style="western"><surname>Zhou</surname><given-names>XD</given-names></name></person-group> (<year>2011</year>) <article-title>Characterization of <tp:taxon-name><tp:taxon-name-part taxon-name-part-type="family">Botryosphaeriaceae</tp:taxon-name-part></tp:taxon-name> from plantation-grown <italic><tp:taxon-name><tp:taxon-name-part taxon-name-part-type="genus">Eucalyptus</tp:taxon-name-part></tp:taxon-name></italic> species in South China.</article-title><source>Plant Pathology</source><volume>60</volume>(<issue>4</issue>): <fpage>739</fpage>–<lpage>751</lpage>. <ext-link xlink:href="10.1111/j.1365-3059.2011.02431.x" ext-link-type="doi" xlink:type="simple">https://doi.org/10.1111/j.1365-3059.2011.02431.x</ext-link></mixed-citation></ref><ref id="B6"><mixed-citation xmlns:xlink="http://www.w3.org/1999/xlink" xlink:type="simple"><person-group><name name-style="western"><surname>Chu</surname><given-names>RT</given-names></name><name name-style="western"><surname>Dou</surname><given-names>ZP</given-names></name><name name-style="western"><surname>He</surname><given-names>W</given-names></name><name name-style="western"><surname>Zhang</surname><given-names>Y</given-names></name></person-group> (<year>2021</year>) <article-title>Two novel species of <italic><tp:taxon-name><tp:taxon-name-part taxon-name-part-type="genus">Botryosphaeria</tp:taxon-name-part></tp:taxon-name></italic> causing stem canker of blueberries from China.</article-title><source>Junwu Xuebao</source><volume>40</volume>: <fpage>473</fpage>–<lpage>486</lpage>. <ext-link xlink:href="10.13346/j.mycosystema.200333" ext-link-type="doi" xlink:type="simple">https://doi.org/10.13346/j.mycosystema.200333</ext-link></mixed-citation></ref><ref id="B36"><mixed-citation xmlns:xlink="http://www.w3.org/1999/xlink" xlink:type="simple"><person-group><name name-style="western"><surname>Xu</surname><given-names>C</given-names></name><name name-style="western"><surname>Wang</surname><given-names>C</given-names></name><name name-style="western"><surname>Ju</surname><given-names>LL</given-names></name><name name-style="western"><surname>Zhang</surname><given-names>R</given-names></name><name name-style="western"><surname>Biggs</surname><given-names>AR</given-names></name><name name-style="western"><surname>Tanaka</surname><given-names>E</given-names></name><name name-style="western"><surname>Li</surname><given-names>B</given-names></name><name name-style="western"><surname>Sun</surname><given-names>GY</given-names></name></person-group> (<year>2015</year>) <article-title>Multiple locus genealogies and phenotypic characters reappraise the causal agents of apple ring rot in China.</article-title><source>Fungal Diversity</source><volume>71</volume>(<issue>1</issue>): <fpage>215</fpage>–<lpage>231</lpage>. <ext-link xlink:href="10.1007/s13225-014-0306-5" ext-link-type="doi" xlink:type="simple">https://doi.org/10.1007/s13225-014-0306-5</ext-link></mixed-citation></ref></ref-list></tp:taxon-treatment>
