# Supplementary material for: ﻿Two new Botryosphaeria (Botryosphaeriales, Botryosphaeriaceae) species in China
Source: MycoKeys. 2022 Nov 11;94:1–16. doi: 10.3897/mycokeys.94.91340 (PMC9836432; doi:10.3897/mycokeys.94.91340)
Supplement: XML Treatment for Botryosphaeria osmanthuse [file mycokeys.94.91340-treatment2.xml]

<!DOCTYPE tp:taxon-treatment
  PUBLIC "-//TaxonX//DTD Taxonomic Treatment Publishing DTD v0 20100105//EN" "tax-treatment-NSO.dtd">
<tp:taxon-treatment xmlns:tp="http://www.plazi.org/taxpub"><tp:treatment-meta><kwd-group><label>Taxon classification</label><kwd>
                <named-content content-type="kingdom">Fungi</named-content>
              </kwd><kwd>
                <named-content content-type="order">Botryosphaeriales</named-content>
              </kwd><kwd>
                <named-content content-type="family">Botryosphaeriaceae</named-content>
              </kwd></kwd-group><mixed-citation publication-type="journal"><person-group><name><surname>Sun</surname><given-names>Jing-E</given-names></name><name><surname>Meng</surname><given-names>Chao-Rong</given-names></name><name><surname>Phillips</surname><given-names>Alan J. L.</given-names></name><name><surname>Wang</surname><given-names>Yong</given-names></name></person-group><article-title>﻿Two new <italic><tp:taxon-name><tp:taxon-name-part taxon-name-part-type="genus" reg="Botryosphaeria">Botryosphaeria</tp:taxon-name-part></tp:taxon-name></italic> (<tp:taxon-name><tp:taxon-name-part taxon-name-part-type="order">Botryosphaeriales</tp:taxon-name-part></tp:taxon-name>, <tp:taxon-name><tp:taxon-name-part taxon-name-part-type="family">Botryosphaeriaceae</tp:taxon-name-part></tp:taxon-name>) species in China</article-title><source>MycoKeys</source><day>11</day><month>11</month><year>2022</year><volume>94</volume><fpage>1</fpage><lpage>16</lpage><pub-id pub-id-type="doi">10.3897/mycokeys.94.91340</pub-id></mixed-citation></tp:treatment-meta><tp:nomenclature><label>﻿</label><tp:taxon-name>
              <object-id xmlns:xlink="http://www.w3.org/1999/xlink" content-type="arpha" xlink:type="simple">943B4673-3B76-5616-A304-95694C73DF3F</object-id>
              <tp:taxon-name-part taxon-name-part-type="genus" reg="Botryosphaeria">Botryosphaeria</tp:taxon-name-part>
              <tp:taxon-name-part taxon-name-part-type="species" reg="osmanthuse">osmanthuse</tp:taxon-name-part>
              <object-id xmlns:xlink="http://www.w3.org/1999/xlink" content-type="mycobank" xlink:type="simple">843684</object-id>
            </tp:taxon-name><tp:taxon-authority>J. E. Sun, C. R. Meng &amp; Yong Wang bis</tp:taxon-authority><tp:taxon-status xmlns:xlink="http://www.w3.org/1999/xlink" xlink:type="simple">sp. nov.</tp:taxon-status><xref ref-type="fig" rid="F3">Figs 3a–i</xref></tp:nomenclature><tp:treatment-sec sec-type="etymology" id="SECID0ER4BI"><title>Etymology.</title><p>In reference to the host from which the fungus was first isolated.</p></tp:treatment-sec><tp:treatment-sec sec-type="diagnosis" id="SECID0EW4BI"><title>Diagnosis.</title><p><italic><tp:taxon-name><tp:taxon-name-part taxon-name-part-type="genus" reg="Botryosphaeria">Botryosphaeria</tp:taxon-name-part><tp:taxon-name-part taxon-name-part-type="species" reg="osmanthuse">osmanthuse</tp:taxon-name-part></tp:taxon-name></italic> is characterised by aseptate narrowly fusiform conidia (16.0–20.5 × 5.0–6.0 µm (average = 17.0 × 5.3 µm, n = 45, L/W = 3.2) and short-length conidiogenous cells (8.5–10.5 × 2.3–2.8 µm), with moderate growth rate.</p></tp:treatment-sec><tp:treatment-sec sec-type="material" id="SECID0EH5BI"><title>Type.</title><p>China, Guangxi Province, Nanning City, <named-content xmlns:xlink="http://www.w3.org/1999/xlink" content-type="dwc:verbatimCoordinates" xlink:type="simple"><named-content content-type="geo-json" specific-use="{&#34;type&#34;:&#34;Point&#34;,&#34;coordinates&#34;:[108.316667,22.850000]}" id="NCID0EQ5BI" xlink:type="simple">22°51'N, 108°19'E</named-content></named-content>, from leaves of <italic><tp:taxon-name><tp:taxon-name-part taxon-name-part-type="genus" reg="Osmanthus">Osmanthus</tp:taxon-name-part><tp:taxon-name-part taxon-name-part-type="species" reg="fragrans">fragrans</tp:taxon-name-part></tp:taxon-name></italic>, 20 October 2017, C.R. Meng, <abbrev xmlns:xlink="http://www.w3.org/1999/xlink" content-type="institution" xlink:title="Herbarium of the Department of Plant Pathology, Agricultural College, Guizhou University" id="ABBRID0EA6BI" xlink:type="simple">HGUP</abbrev> 21433 (holotype), ex-type living culture <abbrev xmlns:xlink="http://www.w3.org/1999/xlink" content-type="institution" xlink:title="Culture Collection at the Department of Plant Pathology, Agriculture College, Guizhou University, P.R. China" id="ABBRID0EF6BI" xlink:type="simple">GUCC</abbrev> 21433.</p></tp:treatment-sec><tp:treatment-sec sec-type="description" id="SECID0EK6BI"><title>Description.</title><p>Saprobic on living leaves of <italic><tp:taxon-name><tp:taxon-name-part taxon-name-part-type="genus" reg="Osmanthus">Osmanthus</tp:taxon-name-part><tp:taxon-name-part taxon-name-part-type="species" reg="fragrans">fragrans</tp:taxon-name-part></tp:taxon-name></italic>. <bold>Teleomorph</bold>: Not observed. <bold>Anamorph: <italic>Conidiomata</italic></bold> up to 200 µm diam., covered with hyphae, black, globose, ostiolate, solitary, separate, uniloculate, immersed to semi-immersed. <bold><italic>Conidiomatal wall</italic></bold> composed of thick-walled, dark brown cells of <bold><italic>textura angularis</italic></bold>, becoming thin-walled and hyaline towards the inner region. <bold><italic>Conidiophores</italic></bold> reduced to conidiogenous cells. <bold><italic>Conidiogenous cells</italic></bold> 8.5–10.5 × 2.3–2.8 µm (average = 10 × 2.5 µm, n = 20), holoblastic, discrete, hyaline, cylindrical to lageniform, phialidic with periclinal thickening. <bold><italic>Paraphyses</italic></bold> not were seen. <bold><italic>Conidia</italic></bold> 16.0–20.5 × 5.0–6.0 µm (average = 17.0 × 5.3 µm, n = 45, L/W = 3.2), hyaline, thin-walled, smooth with granular contents, unicellular, aseptate narrowly fusiform, base subtruncate to bluntly rounded.</p></tp:treatment-sec><tp:treatment-sec sec-type="description" id="SECID0ETACI"><title>Culture characteristics.</title><p>Conidia germinate on <abbrev xmlns:xlink="http://www.w3.org/1999/xlink" xlink:title="potato dextrose agar" id="ABBRID0EZACI" xlink:type="simple">PDA</abbrev> within 24 hours at room temperature (25 °C) with germ tubes produced from both ends of the conidia. Colonies with white fluffy mycelium on <abbrev xmlns:xlink="http://www.w3.org/1999/xlink" xlink:title="potato dextrose agar" id="ABBRID0E4ACI" xlink:type="simple">PDA</abbrev> (90 mm), after 7 days becomes raised, fluffy, white mycelium, dense filamentous.</p><fig id="F3" position="float" orientation="portrait"><object-id xmlns:xlink="http://www.w3.org/1999/xlink" content-type="doi" xlink:type="simple">10.3897/mycokeys.94.91340.figure3</object-id><object-id xmlns:xlink="http://www.w3.org/1999/xlink" content-type="arpha" xlink:type="simple">5AB800A3-163D-5C0D-97CE-048B740D274E</object-id><label>Figure 3.</label><caption><p><italic><tp:taxon-name><tp:taxon-name-part taxon-name-part-type="genus" reg="Botryosphaeria">Botryosphaeria</tp:taxon-name-part><tp:taxon-name-part taxon-name-part-type="species" reg="osmanthuse">osmanthuse</tp:taxon-name-part></tp:taxon-name></italic> (<abbrev xmlns:xlink="http://www.w3.org/1999/xlink" content-type="institution" xlink:title="Culture Collection at the Department of Plant Pathology, Agriculture College, Guizhou University, P.R. China" id="ABBRID0EUBCI" xlink:type="simple">GUCC</abbrev> 21433, holotype) <bold>a–c</bold> colonies on natural substrate <bold>d</bold> section through conidiomata <bold>e–g</bold> conidiophores and conidia <bold>h</bold> conidia <bold>i</bold> colony on <abbrev xmlns:xlink="http://www.w3.org/1999/xlink" xlink:title="potato dextrose agar" id="ABBRID0EDCCI" xlink:type="simple">PDA</abbrev> (left: above, right: reverse). Scale bars: 300 µm (<bold>b</bold>); 140 µm (<bold>c</bold>); 50 µm (<bold>d</bold>); 20 µm (<bold>e</bold>); 10 µm (<bold>f–h</bold>); 15 mm (<bold>i</bold>).</p></caption><graphic xmlns:xlink="http://www.w3.org/1999/xlink" xlink:href="mycokeys-94-001-g003.jpg" position="float" orientation="portrait" xlink:type="simple" id="oo_768622.jpg"><uri content-type="original_file" xlink:type="simple">https://binary.pensoft.net/fig/768622</uri></graphic></fig></tp:treatment-sec><tp:treatment-sec sec-type="distribution" id="SECID0EYCCI"><title>Distribution.</title><p>China, Guangxi Province, Nanning City.</p></tp:treatment-sec><tp:treatment-sec sec-type="material" id="SECID0E4CCI"><title>Other material examined.</title><p>China, Guangxi Province, Nanning City, <named-content xmlns:xlink="http://www.w3.org/1999/xlink" content-type="dwc:verbatimCoordinates" xlink:type="simple"><named-content content-type="geo-json" specific-use="{&#34;type&#34;:&#34;Point&#34;,&#34;coordinates&#34;:[108.316667,22.850000]}" id="NCID0EGDCI" xlink:type="simple">22°51'N, 108°19'E</named-content></named-content>, from living leaves of <italic><tp:taxon-name><tp:taxon-name-part taxon-name-part-type="genus" reg="Osmanthus">Osmanthus</tp:taxon-name-part><tp:taxon-name-part taxon-name-part-type="species" reg="fragrans">fragrans</tp:taxon-name-part></tp:taxon-name></italic>, 20 October 2017, C.R. Meng, <abbrev xmlns:xlink="http://www.w3.org/1999/xlink" content-type="institution" xlink:title="Herbarium of the Department of Plant Pathology, Agricultural College, Guizhou University" id="ABBRID0EWDCI" xlink:type="simple">HGUP</abbrev> 21433, living culture <abbrev xmlns:xlink="http://www.w3.org/1999/xlink" content-type="institution" xlink:title="Culture Collection at the Department of Plant Pathology, Agriculture College, Guizhou University, P.R. China" id="ABBRID0E2DCI" xlink:type="simple">GUCC</abbrev> 21433.1 and <abbrev xmlns:xlink="http://www.w3.org/1999/xlink" content-type="institution" xlink:title="Culture Collection at the Department of Plant Pathology, Agriculture College, Guizhou University, P.R. China" id="ABBRID0EAECI" xlink:type="simple">GUCC</abbrev> 21433.2.</p></tp:treatment-sec><tp:treatment-sec sec-type="notes" id="SECID0EFECI"><title>Notes.</title><p>NCBI <abbrev xmlns:xlink="http://www.w3.org/1999/xlink" xlink:title="Basic Local Alignment Search Tool" id="ABBRID0ELECI" xlink:type="simple">BLAST</abbrev> searches of ITS sequences from our strains suggest a high degree of similarity (99–100%) to <italic><tp:taxon-name><tp:taxon-name-part taxon-name-part-type="genus" reg="Botryosphaeria">Botryosphaeria</tp:taxon-name-part><tp:taxon-name-part taxon-name-part-type="species" reg="dothidea">dothidea</tp:taxon-name-part></tp:taxon-name></italic>. However, DNA bases in the two loci (<italic>tef1</italic> and <italic>tub2</italic>) showed a high amount of difference between <italic><tp:taxon-name><tp:taxon-name-part taxon-name-part-type="genus" reg="Botryosphaeria">B.</tp:taxon-name-part><tp:taxon-name-part taxon-name-part-type="species" reg="osmanthuse">osmanthuse</tp:taxon-name-part></tp:taxon-name></italic> and <italic><tp:taxon-name><tp:taxon-name-part taxon-name-part-type="genus" reg="Botryosphaeria">B.</tp:taxon-name-part><tp:taxon-name-part taxon-name-part-type="species" reg="dothidea">dothidea</tp:taxon-name-part></tp:taxon-name></italic>. <italic><tp:taxon-name><tp:taxon-name-part taxon-name-part-type="genus" reg="Botryosphaeria">Botryosphaeria</tp:taxon-name-part><tp:taxon-name-part taxon-name-part-type="species" reg="osmanthuse">osmanthuse</tp:taxon-name-part></tp:taxon-name></italic> shows close phylogenetic affinity to <italic><tp:taxon-name><tp:taxon-name-part taxon-name-part-type="genus" reg="Botryosphaeria">B.</tp:taxon-name-part><tp:taxon-name-part taxon-name-part-type="species" reg="puerensis">puerensis</tp:taxon-name-part></tp:taxon-name></italic> (Fig. <xref ref-type="fig" rid="F1">1</xref>). Comparing the morphological characteristics, conidia of <italic><tp:taxon-name><tp:taxon-name-part taxon-name-part-type="genus" reg="Botryosphaeria">B.</tp:taxon-name-part><tp:taxon-name-part taxon-name-part-type="species" reg="osmanthuse">osmanthuse</tp:taxon-name-part></tp:taxon-name></italic> (av. 17.0 × 5.3; L/W = 3.2) are narrower and shorter than <italic><tp:taxon-name><tp:taxon-name-part taxon-name-part-type="genus" reg="Botryosphaeria">B.</tp:taxon-name-part><tp:taxon-name-part taxon-name-part-type="species" reg="puerensis">puerensis</tp:taxon-name-part></tp:taxon-name></italic> (av. 26.8 × 6.4; L/W = 4.2) (<xref ref-type="bibr" rid="B14">Li et al. 2020</xref>). <italic><tp:taxon-name><tp:taxon-name-part taxon-name-part-type="genus" reg="Botryosphaeria">Botryosphaeria</tp:taxon-name-part><tp:taxon-name-part taxon-name-part-type="species" reg="osmanthuse">osmanthuse</tp:taxon-name-part></tp:taxon-name></italic> was first isolated from <italic><tp:taxon-name><tp:taxon-name-part taxon-name-part-type="genus" reg="Osmanthus">Osmanthus</tp:taxon-name-part><tp:taxon-name-part taxon-name-part-type="species" reg="fragrans">fragrans</tp:taxon-name-part></tp:taxon-name></italic> (<tp:taxon-name><tp:taxon-name-part taxon-name-part-type="family">Oleaceae</tp:taxon-name-part></tp:taxon-name>), while <italic><tp:taxon-name><tp:taxon-name-part taxon-name-part-type="genus" reg="Botryosphaeria">B.</tp:taxon-name-part><tp:taxon-name-part taxon-name-part-type="species" reg="puerensis">puerensis</tp:taxon-name-part></tp:taxon-name></italic> has been reported from <italic><tp:taxon-name><tp:taxon-name-part taxon-name-part-type="genus" reg="Eucalyptus">Eucalyptus</tp:taxon-name-part><tp:taxon-name-part taxon-name-part-type="species" reg="urophylla">urophylla</tp:taxon-name-part></tp:taxon-name></italic> (<tp:taxon-name><tp:taxon-name-part taxon-name-part-type="genus" reg="Myrtaceae">Myrtaceae</tp:taxon-name-part></tp:taxon-name>).</p></tp:treatment-sec><tp:treatment-sec><!--Section generated to contain objects referenced in tp:taxon-treatment.--><fig id="F1" position="float" orientation="portrait"><object-id xmlns:xlink="http://www.w3.org/1999/xlink" content-type="doi" xlink:type="simple">10.3897/mycokeys.94.91340.figure1</object-id><object-id xmlns:xlink="http://www.w3.org/1999/xlink" content-type="arpha" xlink:type="simple">E4209E64-0830-5C68-871D-627E5140D2DF</object-id><label>Figure 1.</label><caption><p>Trees resulting from <abbrev xmlns:xlink="http://www.w3.org/1999/xlink" xlink:title="Maximum Parsimony" id="ABBRID0E3RAI" xlink:type="simple">MP</abbrev> analysis of the combined ITS, <italic>rpb2</italic>, <italic>tef1</italic> and <italic>tub2</italic> sequence alignment for forty-three isolates in <italic><tp:taxon-name><tp:taxon-name-part taxon-name-part-type="genus" reg="Botryosphaeria">Botryosphaeria</tp:taxon-name-part></tp:taxon-name></italic>. RAxML and <abbrev xmlns:xlink="http://www.w3.org/1999/xlink" xlink:title="Maximum Parsimony" id="ABBRID0ENSAI" xlink:type="simple">MP</abbrev> bootstrap support values (<abbrev xmlns:xlink="http://www.w3.org/1999/xlink" xlink:title="Maximum Likelihood" id="ABBRID0ERSAI" xlink:type="simple">ML</abbrev>, <abbrev xmlns:xlink="http://www.w3.org/1999/xlink" xlink:title="Maximum Parsimony" id="ABBRID0EVSAI" xlink:type="simple">MP</abbrev> ≥ 70%) and Bayesian posterior probability (PP ≥ 0.90) are denoted on the nodes (<abbrev xmlns:xlink="http://www.w3.org/1999/xlink" xlink:title="Maximum Likelihood" id="ABBRID0EZSAI" xlink:type="simple">ML</abbrev>/<abbrev xmlns:xlink="http://www.w3.org/1999/xlink" xlink:title="Maximum Parsimony" id="ABBRID0E4SAI" xlink:type="simple">MP</abbrev>/PP). The tree was rooted to <italic><tp:taxon-name><tp:taxon-name-part taxon-name-part-type="genus" reg="Neoscytalidium">Neoscytalidium</tp:taxon-name-part><tp:taxon-name-part taxon-name-part-type="species" reg="dimidiatum">dimidiatum</tp:taxon-name-part></tp:taxon-name></italic> (CBS 145.78 and CBS 251.49) and <italic><tp:taxon-name><tp:taxon-name-part taxon-name-part-type="genus" reg="Cophinforma">Cophinforma</tp:taxon-name-part><tp:taxon-name-part taxon-name-part-type="species" reg="atrovirens">atrovirens</tp:taxon-name-part></tp:taxon-name></italic> (MFLUCC 11-0425 and MFLUCC 11-0655). The new species are highlighted in pale red. The scale bar indicates 8.0 expected changes per site.</p></caption><graphic xmlns:xlink="http://www.w3.org/1999/xlink" xlink:href="mycokeys-94-001-g001.jpg" position="float" orientation="portrait" xlink:type="simple" id="oo_768620.jpg"><uri content-type="original_file" xlink:type="simple">https://binary.pensoft.net/fig/768620</uri></graphic></fig></tp:treatment-sec><ref-list><ref id="B14"><mixed-citation xmlns:xlink="http://www.w3.org/1999/xlink" xlink:type="simple"><person-group><name name-style="western"><surname>Li</surname><given-names>GQ</given-names></name><name name-style="western"><surname>Slippers</surname><given-names>B</given-names></name><name name-style="western"><surname>Wingfield</surname><given-names>MJ</given-names></name><name name-style="western"><surname>Chen</surname><given-names>SF</given-names></name></person-group> (<year>2020</year>) <article-title>Variation in <tp:taxon-name><tp:taxon-name-part taxon-name-part-type="family">Botryosphaeriaceae</tp:taxon-name-part></tp:taxon-name> from <italic><tp:taxon-name><tp:taxon-name-part taxon-name-part-type="genus">Eucalyptus</tp:taxon-name-part></tp:taxon-name></italic> plantations in Yunnan Province in southwestern China across a climatic gradient.</article-title><source>IMA Fungus</source><volume>11</volume>(<issue>1</issue>): <fpage>22</fpage>. <ext-link xlink:href="10.1186/s43008-020-00043-x" ext-link-type="doi" xlink:type="simple">https://doi.org/10.1186/s43008-020-00043-x</ext-link></mixed-citation></ref></ref-list></tp:taxon-treatment>
